# Supplementary material for: Role of leaf volatiles in spotted-wing drosophila (Diptera: Drosophilidae) attraction to blueberry fruits
Source: J Insect Sci. 2026 Jun 16;26(3):ieag053. doi: 10.1093/jisesa/ieag053 (PMC13271246; doi:10.1093/jisesa/ieag053)
Supplement: ieag053_Supplementary_Data [file ieag053_supplementary_data.zip]

Archive with 2 entries (2 files):
- Fig S1.docx
- Supplemental Table S1.xlsx
