# Supplementary material for: Role of leaf volatiles in spotted-wing drosophila (Diptera: Drosophilidae) attraction to blueberry fruits
Source: J Insect Sci. 2026 Jun 16;26(3):ieag053. doi: 10.1093/jisesa/ieag053 (PMC13271246; doi:10.1093/jisesa/ieag053)
Supplement: ieag053_Supplementary_Data [file ieag053_supplementary_data.zip › Supplemental Table S1.xlsx]

## Sheet: SI Table - All compounds
Table S1. Volatile organic compounds detected from highbush blueberry "fruit", "leaf", and "fruit + leaf" samples
Compound	CAS Registry Number	Identification level	Retention Index (polar)	Quantifier ion	Qualifier ion	Peak area/g (mean ± se)			Diff. analysis p-value‡
						Fruit	Leaf	Fruit + Leaf
Ethyl 2-methylbutyrate	7452-79-1	2	1048.41	102	57	282±201	41±19	389±261	ns
Ethyl isovalerate	108-64-5	2	1064.95	88	57	4,094±2,685	0	3,676±1,956	ns
Hexanal	66-25-1	2	1076.75	56	44	634±111	418±164	419±88	0.0334589
Sabinene	3387-41-5	2	1116.34	93	77	469±294	22,058±8,053	3,407±1,168	ns
(Z)-3-Hexenal	6789-80-6	2	1137.72	41	69	25±18	71±46	105±89	ns
β-Myrcene	123-35-3	2	1160.43	93	69	44±23	1,363±628	603±247	ns
Isobutyl isovalerate	10588-10-0	2	1189.18	85	57	95±56	0	93±51	ns
D-Limonene	5989-27-5	2	1194.22	68	93	342±187	3,169±1,181	1,745±648	ns
β-Phellandrene	555-10-2	2	1203.25	93	136	347±211	4,684±1,696	1,041±268	ns
Eucalyptol	470-82-6	2	1204.99	154	81	228±101	10,267±3,555	666±202	ns
2- & 3-Methyl-1-butanol†	123-51-3/1565-80-6	2	1206.74	55	70	140±37	105±105*	336±147	ns
(E)-2-Hexenal	6728-26-3	2	1211.94	69	83	350±78	1,156±655	283±114	ns
(Z)-β-Ocimene	502-99-8	2	1232.33	93	79	0	439±277	339±170	3.46977e-13
(E)-β-Ocimene	13877-91-3	1	1249.02	93	79	0	7,852±6,724	4,809±2,552	2.17579e-18
Styrene	100-42-5	2	1250.73	104	78	1,362±562	815±815*	1,100±296	ns
o-Cymene	527-84-4	2	1265.43	119	134	420±129	3,924±1,622	681±380	ns
(Z)-4,8-Dimethylnona-1,3,7-triene	21214-62-0	2	1272.38	69	41	0	309±189	376±194	0.000298387
Acetoin	513-86-0	2	1278.11	45	88	72±34	116±74	213±105	ns
(E)-4,8-Dimethylnona-1,3,7-triene	19945-61-0	2	1304.97	69	41	0	8,883±4,808	10,071±6,041	1.46317e-22
(Z)-3-Hexenyl acetate	3681-71-8	1	1314.46	67	82	49±39	734±493	2,881±2,696	0.0276347
6-Methyl-5-hepten-2-one	110-93-0	1	1333.4	108	43	27±27	3,484±2,121	2,453±1,087	0.00242416
1-Hexanol	111-27-3	2	1352.63	56	43	373±83	576±151	360±170	ns
Hexa-hydro-farnesol	6750-34-1	3	1371.57	70	56	0	549±180	171±82	2.94975e-12
(Z)-3-Hexen-1-ol	928-96-1	2	1382.81	67	82	112±51	727±495	3,707±3,488	ns
Nonanal	124-19-6	2	1390.02	57	98	1,305±314	5,882±2,945	2,018±740	ns
(E)-3-Hexenyl butyrate	53398-84-8	2	1458.61	67	82	6±4	121±77	1,005±959	0.0276347
6,10-Dimethyl-5,9-dodecadien-2-one	13125-74-1	3	1461.46	43	72	638±144	8,503±4,651	2,145±445	ns
1,2-Oxolinalool	1365-19-1	3	1468.64	59	94	48±12	893±373	148±53	ns
(Z)-3-Hexenyl isovalerate	35154-45-1	2	1471.46	82	67	2±2*	43±34	185±172	ns
3-Ethyl-5-(2-ethylbutyl)-octadecane	55282-12-7	3	1477.88	57	71	0	315±142	113±67	0.00297637
Myroxide	28977-57-3	2	1483.29	79	93	0	728±578	152±92	0.000174367
4-Methyl-3-cyclohexene-1-carboxaldehyde	7560-64-7	3	1488.45	67	79	9±9*	922±478	330±128	ns
2-Ethyl-1-hexanol	104-76-7	2	1489.21	57	83	1,062±322	2,293±881	872±298	ns
Pentadecane	629-62-9	2	1499.75	57	71	532±270	3,347±1,353	3,192±1,489	ns
β-Bourbonene	5208-59-3	3	1516.12	81	123	0	2,669±1,237	766±414	5.49225e-06
Linalool	78-70-6	1	1545.96	93	71	8±8*	1,014±489	920±494	3.55759e-05
Unknown 1 (79(100), 81(68), 95(55), 93(40), 69(38), 94(36), 71(35), 85(28), 59(25), 108(25))			1562.91	79	59	0	295±170	99±45	0.00281569
(1-Methylethyl)hydrazone propanal	16713-38-5	3	1576.97	99	NA	203±77	636±390	322±130	ns
3-Methylcyclopentyl acetate	24070-70-0	3	1577.7	43	84	77±77*	0	428±160	ns
Methyl benzoate	93-58-3	1	1614.59	105	136	248±89	12,288±7,505	6,022±4,353	0.00138107
9-Methylbicyclo[3.3.1]nonane	25107-01-1	3	1625	81	96	323±135	3,833±1,571	91±77	ns
Methylcyclooctane	1502-38-1	3	1659.54	55	70	242±62	868±468	266±116	ns
Ethyl benzoate	93-89-0	2	1660.37	105	122	565±172	2,854±2,538	757±278	ns
4,4,6-Trimethyl-2-cyclohexen-1-one	13395-73-8	2	1662.62	96	138	240±96	978±352	14±14*	ns
Unknown 2 (69(100), 43(90), 112(87), 41(55), 99(41), 97(37)140(32), 125(30), 98(29), 71(23))			1681.74	69	43	4±4*	350±163	144±71	0.00420496
2-(2-Methylallyl)phenol	20944-88-1	3	1720.4	133	148	73±44	84±84*	100±53	ns
(E)-(-)-α-bergamotene	13474-59-4	3	1723.35	119	93	0	209±152	231±122	5.16772e-05
Citral	5392-40-5	1	1725.72	69	84	0	311±180	182±103	0.00870164
(Z,E)-α-Farnesene	26560-14-5	2	1744.95	119	91	6±6*	1,686±1,370	1,687±1,135	0.0308621
(E,E)-α-Farnesene	502-61-4	1	1745.87	93	107	0	2,823±2,263	2,844±1,919	7.49597e-09
1-Heptadecene	6765-39-5	2	1747.65	83	112	50±10	741±248	316±155	ns
2-Isohexyl-6-methyl-1-heptene	NA	3	1752.35	69	111	0	1,613±902	863±497	1.11923e-08
Methyl salicylate	119-36-8	1	1767.47	120	152	488±141	198,004±108,024	94,305±42,800	1.09477e-20
Octadecane	593-45-3	2	1800	57	71	512±121	5,081±2,076	820±352	ns
1-Octadecene	112-88-9	2	1848.48	97	83	179±58	2,574±1,212	836±454	ns
Benzyl alcohol	100-51-6	2	1870.06	108	79	248±28	1,016±458	731±334	ns
Dimethyl sulfone	67-71-0	2	1887.04	79	94	938±367	2,409±491	1,030±243	ns
Nonadecane	629-92-5	2	1900	57	71	3,193±395	14,481±5,524	2,668±1,112	ns
Phenylethyl Alcohol	60-12-8	2	1904.85	91	122	564±283	457±314	681±471	ns
Phenylacetonitrile	140-29-4	2	1916.12	117	90	1,413±509	1,384±429	401±156	3.88147e-07
(-)-β-Curcumene	28976-67-2	3	1958.74	119	93	0	1,264±1,088	913±474	2.1726e-14
(-)-Norbourbonone	13844-03-6	3	2008.44	81	123	24±24*	8,751±3,442	997±446	0.00242416
Methyl 2-methoxybenzoate	606-45-1	2	2060.12	135	166	26±12	8,629±5,079	2,976±2,099	5.58251e-05
9-Hexylheptadecane	55124-79-3	2	2100.35	57	71	205±76	2,439±936	494±280	ns
(3Z)-Hexenyl benzoate	25152-85-6	2	2119.31	105	82	14±14*	959±739	501±341	ns
6,10,14-Trimethyl-2-pentadecanone	502-69-2	1	2123.15	58	43	207±112	8,265±3,220	1,621±944	0.0116666
1=standard identified
2=Retention index (RI) and MS library match
3=MS library match
† Compounds scored together
‡ Adjusted p-values derived from 'fruit' vs. 'fruit + leaf' sample differential analysis. Volatiles with significant p-values that are not bolded are more abundant in 'fruit' than 'fruit + leaf' samples
Bold compounds are more abundant in "fruit + leaf" treatment than in "fruit" treatment (alpha = 0.05)
Unknown compounds could not be identified with suitable NIST database matches and RI values. The top 10 fragment ions are listed with their relative abundance in % listed in parentheses.
